# Supplementary material for: Therapeutic Applications of Dental Mesenchymal Stem Cells in Alzheimer’s Disease—A Scoping Review
Source: Dent J (Basel). 2025 Jun 26;13(7):288. doi: 10.3390/dj13070288 (PMC12293466; doi:10.3390/dj13070288)
Supplement: Supplementary file 1 [file dentistry-13-00288-s001.zip]

Archive with 1 entries (1 files):
- dentistry-3660576-supplementary.pdf
